# Supplementary material for: MRI of the ‘Tiger’: a case series
Source: Eur Heart J Case Rep. 2025 Sep 23;9(11):ytaf461. doi: 10.1093/ehjcr/ytaf461 (PMC12582066; doi:10.1093/ehjcr/ytaf461)
Supplement: ytaf461_Supplementary_Data [file ytaf461_supplementary_data.zip]

Archive with 3 entries (3 files):
- Tiger_draft_supplemental_references.docx
- Tiger_draft_supplemental_movies_1_v2.pptx
- Tiger_draft_supplemental_movies_2_v2.pptx
